# Supplementary material for: Single-Cell Atlas of Adult Testis in Protogynous Hermaphroditic Orange-Spotted Grouper, Epinephelus coioides
Source: Int J Mol Sci. 2021 Nov 22;22(22):12607. doi: 10.3390/ijms222212607 (PMC8618070; doi:10.3390/ijms222212607)
Supplement: Supplementary file 1 [file ijms-22-12607-s001.zip › supplemental files/1 supplemental tables.xlsx]

## Sheet: Table S1
Table S1. The quality control and data quantification of scRNA-seq
Sequencing
Number of Reads	388685812
Valid Barcodes	0.98
Sequencing Saturation	0.561
Q30 Bases in Barcode	0.95
Q30 Bases in RNA Read	0.912
Q30 Bases in UMI	0.936
Cells
Estimated Number of Cells	9512
Fraction Reads in Cells	0.546
Mean Reads per Cell	40862
Median Genes per Cell	662
Total Genes Detected	19400
Median UMI Counts per Cell	1324

## Sheet: Table S2
Table S2. The cell number of every cluster in sequencing data
Cluster	M-1
Total	8694 (100%)
0	2403 (27.64%)
1	2149 (24.72%)
2	1607 (18.48%)
3	1220 (14.03%)
4	885 (10.18%)
5	170 (1.96%)
6	121 (1.39%)
7	95 (1.09%)
8	44 (0.51%)

## Sheet: Table S3
Table S3. The result of cell annotation compared with human scRNA-seq data
Cluster	Cell.annotation (Maximum proportion)	Differentiating Spermatogonia	Elongated Spermatids	Endothetial Cells	Late primary Spermatocytes	Leydig Cells	Macrophages	Round Spermatids	SSCs	Sertoli Cells	Sperm
0	Round Spermatids(95.71%)	20(0.83%)	4(0.17%)	0(0.00%)	69(2.87%)	4(0.17%)	2(0.08%)	2300(95.71%)	3(0.12%)	0(0.00%)	1(0.04%)
1	Round Spermatids(96.74%)	15(0.70%)	0(0.00%)	0(0.00%)	46(2.14%)	4(0.19%)	1(0.05%)	2079(96.74%)	3(0.14%)	1(0.05%)	0(0.00%)
2	Round Spermatids(85.07%)	8(0.50%)	0(0.00%)	0(0.00%)	221(13.75%)	2(0.12%)	2(0.12%)	1367(85.07%)	3(0.19%)	4(0.25%)	0(0.00%)
3	Late primary Spermatocytes(61.56%)	134(10.98%)	0(0.00%)	0(0.00%)	751(61.56%)	11(0.90%)	17(1.39%)	237(19.43%)	50(4.10%)	20(1.64%)	0(0.00%)
4	Differentiating Spermatogonia(73.90%)	654(73.90%)	0(0.00%)	1(0.11%)	79(8.93%)	18(2.03%)	14(1.58%)	10(1.13%)	67(7.57%)	42(4.75%)	0(0.00%)
5	Round Spermatids(33.53%)	25(14.71%)	0(0.00%)	0(0.00%)	44(25.88%)	15(8.82%)	10(5.88%)	57(33.53%)	10(5.88%)	9(5.29%)	0(0.00%)
6	Macrophages(85.95%)	2(1.65%)	0(0.00%)	1(0.83%)	3(2.48%)	1(0.83%)	104(85.95%)	7(5.79%)	0(0.00%)	3(2.48%)	0(0.00%)
7	Sertoli Cells(43.16%)	0(0.00%)	0(0.00%)	1(1.05%)	8(8.42%)	16(16.84%)	20(21.05%)	7(7.37%)	2(2.11%)	41(43.16%)	0(0.00%)
8	Round Spermatids(68.18%)	1(2.27%)	0(0.00%)	0(0.00%)	4(9.09%)	5(11.36%)	3(6.82%)	30(68.18%)	1(2.27%)	0(0.00%)	0(0.00%)

## Sheet: Table S4
Table S4. The expression level of selected genes in 9 clusters
Gene ID	Symbol	Cluster 0	Cluster 1	Cluster 2	Cluster 3	Cluster 4	Cluster 5	Cluster 6	Cluster 7	Cluster 8
Eco_gene_10003505	vasa	1.62852	2.42305	3.48518	4.87257	6.67229	4.41431	0.857121	0.589545	2.14121
Eco_gene_10015790	dazl	0.0242511	0.0288542	0.0346438	0.128262	0.238381	0.197892	0.0853767	0	0
Eco_gene_10003292	dmrt1	3.49627	2.96432	2.6926	1.34222	0.663919	2.03232	0.536293	0.560491	2.31292
Eco_gene_10015203	piwi1	0.0162972	0.0125145	0	0.192328	0.333111	0.853085	0	0	0.07481
Eco_gene_10006875	igf1r	0	0	0	0	0.00759825	0	0	0.154571	0
Eco_gene_10012895	cd74	0.00496596	0.0174282	0.00576183	0.0144568	0.00400405	0	9.32934	0.0447738	0.437063
Eco_gene_10015307	pkp3	0	0	0	0	0	0	0	0.04434	0
Eco_gene_10010207	amh	0	0	0.00688352	0	0.00822627	0.0476304	0	1.28833	0
Eco_gene_10006989	spo11	0.0237397	0.0255903	0.0588631	0.339027	0.218412	0.205607	0.0224456	0	0
Eco_gene_10009749	rec8	0.0673165	0.137677	0.0808032	0.431336	0.195112	1.10804	0.0157839	0	0
Eco_gene_10018672	sycp3	0.202097	0.250505	0.450489	1.20294	0.711821	1.23461	0.0662756	0	0
Eco_gene_10011553	mlh3	0.842573	2.3477	5.62902	4.21592	0.6092	1.60822	0.705902	0.256874	0.802041
Eco_gene_10016850	sycp1	10.6442	32.9949	76.231	83.0064	5.87723	30.2454	7.27748	5.0651	17.7679
Eco_gene_10020353	crem	72.2175	78.4624	37.0796	11.5755	6.88758	28.6527	11.2165	13.0278	54.1697
Eco_gene_10002289	spag6	8.8534	8.93832	5.67663	2.18101	0.800933	4.01943	1.25537	0.682935	7.28697
Eco_gene_10023035	msh5	2.87673	2.6642	3.00418	2.28357	0.378609	1.19064	0.470407	0.201069	2.10639

## Sheet: Table S5
Table S5. The expression level of top 5 genes in 9 cell types
Gene ID	Symbol	SSCs	Differentiating Spermatogonia	Late primary Spermatocytes	Round Spermtids	Elongated Spermtids	Leydig Cells	Macrophages	Endothetial Cells	Sertoli Cells
Eco_gene_10020146	calr	1.81484	1.78912	0.547554	0.0656692	0	0.819697	0.33209	0	0.803443
Eco_gene_10002839	supt16h	3.10982	3.1181	0.904928	0.173203	0	1.18088	0.634783	0	0.513144
Eco_gene_10017285	npm1	3.55832	4.07358	0.883355	0.181257	0	1.73285	0.959044	0	2.12387
Eco_gene_10003915	serbp1	4.20045	4.29215	1.29266	0.228577	0	1.57761	1.68915	0	2.79386
Eco_gene_10019939	metap2	1.86151	1.63939	0.816261	0.111623	0	0.579195	0.918985	0	1.11109
Eco_gene_10009255	asdl	0.612855	1.37951	0.143928	0.0512508	0	0.403918	0.297614	1.4041	0.906018
Eco_gene_10021827	pprc1	1.01141	1.10845	0.131425	0.0253079	0	0.999218	0.195414	11.8413	0.503166
Eco_gene_10017561	dnph1	4.20447	7.25949	0.861833	0.296711	0	3.2231	1.74877	5.92066	3.32625
Eco_gene_10011843	anp32a	0.630721	1.28155	0.182598	0.0474351	0	1.20837	0.162616	0	0.560028
Eco_gene_10018855	nucks1	2.76706	3.77976	0.556395	0.128107	0	1.75257	0.680409	0	2.01891
Eco_gene_10002071	rad51ap2	2.11809	1.28217	3.27799	0.300562	2.41546	1.42141	1.0363	0	1.19727
Eco_gene_10009831	eef1a1	3.15466	2.53163	3.52987	0.293705	0	1.70368	0.86717	0	1.4861
Eco_gene_10004176	atp2b1	3.08212	1.7978	4.47025	0.792047	0	1.45494	1.41051	5.92066	1.57287
Eco_gene_10020485	hist1h1c	5.11226	6.4871	9.44875	1.27557	0	3.36256	5.59122	2.5641	2.87684
Eco_gene_10018981	top2b	2.43615	2.08784	3.79254	0.616477	0	0.909263	0.854276	0	1.82904
Eco_gene_10011370	frem2	0.569656	0.197715	1.41664	7.44133	5.80046	0.857401	1.9683	0	0.152344
Eco_gene_10015156	rem1	0.250208	0.17045	0.48455	2.58471	2.74725	0.610781	0.193683	0	0.446298
Eco_gene_10009620	qrich2	0.448707	0.309101	2.32919	10.8176	5.80046	4.06406	1.43878	0	0.379323
Eco_gene_10002715	nlk.2	0.101379	0.120897	0.460348	2.20981	2.41546	0.133312	0.179585	0	0.364942
Eco_gene_10013635	slc22a16	0.302508	0.228915	1.04944	5.40461	14.1952	2.72109	0.640871	0	0.368539
Eco_gene_10015445	CA8	0	0.00167672	0.0317509	0.126667	5.64748	0	0.024545	0	0
Eco_gene_10015218	dia	0	0.0118423	0.100336	0.248623	5.64748	0	0	0	0.0420239
Eco_gene_10003584	camta1	0.155543	0.0369138	0.435168	0.284071	7.08083	0.25699	0.0856209	0	0.108821
Eco_gene_10004135	bcl2l1	0.123778	0.0332061	0.206175	0.485301	6.92785	0.344634	0.116664	0	0.146924
Eco_gene_10009038	rab23	0.216023	0.0707515	0.317759	0.522041	7.08083	0.126518	0.114654	0	0.0561267
Eco_gene_10009617	atp5if1	3.99132	5.06533	1.01959	0.359522	0	5.82486	7.0469	9.34051	5.7346
Eco_gene_10016187	prps1	2.65828	2.50604	1.31657	0.616853	0	4.40879	1.0308	0	2.08515
ND1	nd1	5.72189	7.70895	3.30136	0.598109	0	8.22038	7.70659	11.2328	6.38785
Eco_nc_10000006	rrppf	82.6222	43.3472	64.579	7.6321	0	86.7666	41.0864	27.6509	47.8286
Eco_gene_10005698	relp2	32.0247	37.7099	12.1796	3.3495	2.90023	38.9209	45.2465	51.0956	44.6439
Eco_nc_10000127	epak-daa	0.0603922	0.277407	0.24122	0.199047	0	0.96989	140.079	23.0769	1.86338
Eco_gene_10017362	btg3	0	0.010163	0.00500967	0.00568502	0	0.0695449	3.09923	0	0.100357
Eco_gene_10012895	cd74	0	0.0160006	0.0450363	0.0125839	0	0	6.23623	2.5641	0
Eco_nc_10000064	lg14	0	0.0381623	0.0125487	0.044702	0	1.02897	19.692	7.69231	0.602539
Eco_gene_10013930	mr1	0.0160586	0.00297203	0.0182448	0.00728427	0	0	2.6934	5.12821	0.113808
Eco_gene_10015307	pkp3	0	0	0	0	0	0	0	1.4041	0
Eco_gene_10009015	cnfl	0	0	0	0	0	0	0	1.4041	0
Eco_gene_10012911	vangl1	0	0	0	0	0	0	0	1.4041	0
Eco_gene_10018500	c1qtnf7	0	0	0	0	0	0	0	1.4041	0
Eco_gene_10018224	lpl	0	0	0	0	0	0	0	1.4041	0
Eco_gene_10019638	gamt	0.554356	0.201854	0.175784	0.0810084	0	5.58167	2.25622	19.6574	9.01403
Eco_gene_10014364	hpgd	0.36579	0.158906	0.111869	0.0360734	4.1806	1.59677	4.61091	2.8082	3.69497
Eco_gene_10002619	aldob	0.86109	0.667419	0.110584	0.0409466	0	0.969445	0.856829	5.6164	2.33548
Eco_gene_10010680	s100a1	0.290972	0.0877376	0.114673	0.077656	0	2.04358	12.4672	0	4.66039
Eco_gene_10017440	gstt1	0.526455	0.414011	0.361926	0.158262	0	1.20759	0.765807	0	2.00336

## Sheet: Table S6
Table S5. The expression of 8 selected genes in our previous RNA-seq data
Gene ID	Symbol	C-1_fpkm	C-2_fpkm	I-1_fpkm	I-2_fpkm	T-1_fpkm	T-2_fpkm	C-1_count	C-2_count	I-1_count	I-2_count	T-1_count	T-2_count
Eco_gene_10019939	metap2	80.5	92.17	123.81	119.03	303.39	248.58	2734	2975	4197	4301	9062	7793
Eco_gene_10020146	calr	16.55	20	46.53	47.78	65.63	67.64	418	480	1173	1284	1458	1577
Eco_gene_10018855	nucks1	1.67	2.4	5.18	2.43	26.6	36.5	44	60	136	68	616	887
Eco_gene_10004176	atp2b1	2.83	3.43	9.08	9.94	53.9	63.39	261	301	836	976	4373	5398
Eco_gene_10002071	rad51ap2	0	0.04	2	0.17	34.94	42.11	0	2	113	10	1743	2205
Eco_gene_10009831	eef1a1	17.95	23	49.77	4.89	392.07	418.71	593	722	1641	172	11391	12768
Eco_gene_10010680	s100a1	39.92	82.52	115.31	22.75	415.14	239.25	282	554	813	171	2579	1560
Eco_gene_10017440	gstt1	2.48	5.34	17.16	2.11	77.06	28.99	43	88	297	39	1175	464
